# Supplementary material for: Diacylglycerol Kinases Are Widespread in Higher Plants and Display Inducible Gene Expression in Response to Beneficial Elements, Metal, and Metalloid Ions
Source: Front Plant Sci. 2017 Feb 7;8:129. doi: 10.3389/fpls.2017.00129 (PMC5293798; doi:10.3389/fpls.2017.00129)
Supplement: Supplementary file 5 [file Data_Sheet_1.xlsx]

## Sheet: 1
Diacylglycerol kinases are widespread in higher plants and display inducible gene expression in response to beneficial elements, metal and metalloid ions Hugo F. Escobar-Sepúlveda, Libia I. Trejo-Téllez, Paulino Pérez-Rodríguez, Juan V. Hidalgo-Contreras and Fernando C. Gómez-Merino* Datasheet 1. Detailed description of experiments testing the effect of beneficial elements, metal and metalloid io…
Experiment ID / Link to repository:	AT-00621 /	GEO
	Experimental		Control
Stimulus:	Na2S (Col-0)	vs.	untreated Col-0 rosette leaf samples
Description	Rosette leaf samples of Col-0 grown for 20 days on soil, then irrigated with 200µM Na2S for 10 days. Other growth conditions: 16h light (120μmol photons m-2 s-1) at 20°C / 8h dark at 18°C.		Rosette leaf samples of Col-0 grown for 30 days on soil under 16h light (120μmol photons m-2 s-1) at 20°C / 8h dark at 18°C cycles (irrigated with water).
Genetic Background:	Col-0	vs.	Col-0
Description	Arabidopsis accession Columbia-0. Origin: Poland; latitude of origin: 52°73'N, longitude of origin: 15°15'E. Col-0 is resistant to the isolate AG8 and susceptible to the isolate AG2-1 of soil-borne necrotrophic fungus Rhizoctonia solani. Freezing tolerance of non-acclimated Col-0 leaves: LT50 (temperature of 50% electrolyte leakage) = −5.34°C; freezing tolerance of Col-0 leaves after acclimation …		Arabidopsis accession Columbia-0. Origin: Poland; latitude of origin: 52°73'N, longitude of origin: 15°15'E. Col-0 is resistant to the isolate AG8 and susceptible to the isolate AG2-1 of soil-borne necrotrophic fungus Rhizoctonia solani. Freezing tolerance of non-acclimated Col-0 leaves: LT50 (temperature of 50% electrolyte leakage) = −5.34°C; freezing tolerance of Col-0 leaves after acclimation …
Anatomical Part:	leaf	vs.	leaf
Developmental Stage:	developed flower	vs.	developed flower

## Sheet: 2
Experiment ID / Link to repository:	AT-00621 /	GEO
	Experimental		Control
Stimulus:	Na2S (des1-1)	vs.	untreated des1-1 rosette leaf samples
Description	Rosette leaf samples of des1-1 grown for 20 days on soil, then irrigated with 200µM Na2S for 10 days. Other growth conditions: 16h light (120μmol photons m-2 s-1) at 20°C / 8h dark at 18°C.		Rosette leaf samples of des1-1 grown for 30 days on soil under 16h light (120μmol photons m-2 s-1) at 20°C / 8h dark at 18°C cycles (irrigated with water).
Genetic Background:	des1-1	vs.	des1-1
Description	Knockout mutant carrying T-DNA insertion (SALK_103855) in the second intron of DES1 (At5g28030). DES1 is the cytosolic L-Cysteine desulfhydrase that catalyzes desulfuration of L-Cys to pyruvate, NH3, and H2S. Total desulfuration activity is reduced by 20% in des1-1 compared to Col-0 wild type. Cysteine concentration is increased by approx. 20% in leaves of 5-week-old des1-1 plants and in 2-week-o…		Knockout mutant carrying T-DNA insertion (SALK_103855) in the second intron of DES1 (At5g28030). DES1 is the cytosolic L-Cysteine desulfhydrase that catalyzes desulfuration of L-Cys to pyruvate, NH3, and H2S. Total desulfuration activity is reduced by 20% in des1-1 compared to Col-0 wild type. Cysteine concentration is increased by approx. 20% in leaves of 5-week-old des1-1 plants and in 2-week-o…
Anatomical Part:	leaf	vs.	leaf
Developmental Stage:	developed flower	vs.	developed flower

## Sheet: 3
Experiment ID / Link to repository:	AT-00464 /	GEO
	Experimental		Control
Stimulus:	Cd study 2 (Col-0)	vs.	untreated shoot samples (Col-0)
Description	Shoot samples of Col-0 grown for 2 weeks on MS medium with 0.25% (w/v) Phytagel) and 1% (w/v) sucrose, then transferred to hydroponic culture for 2 weeks, and then treated for 24h with CdCl2 (50μM final concentration). The hydroponics nutrient solution also contained 2mM Ca(NO3)2, 0.5mM KH2PO4, 0.75mM MgSO4, 10mM KNO3, 1.5µM CuSO4, 2µM ZnSO4, 10µM MnSO4, 50µM H3BO3, 0.1µM MoO3, 50µM KCl, 50µM Fe-…		Shoot samples of Col-0 grown for 2 weeks on MS medium with 0.25% (w/v) Phytagel) and 1% (w/v) sucrose, then transferred to hydroponic culture for 2 weeks. The hydroponics nutrient solution also contained 2mM Ca(NO3)2, 0.5mM KH2PO4, 0.75mM MgSO4, 10mM KNO3, 1.5µM CuSO4, 2µM ZnSO4, 10µM MnSO4, 50µM H3BO3, 0.1µM MoO3, 50µM KCl, 50µM Fe-Na-EDTA and was replaced once a week. Other growth conditions: 1…
Genetic Background:	Col-0	vs.	Col-0
Description	Arabidopsis accession Columbia-0. Origin: Poland; latitude of origin: 52°73'N, longitude of origin: 15°15'E. Col-0 is resistant to the isolate AG8 and susceptible to the isolate AG2-1 of soil-borne necrotrophic fungus Rhizoctonia solani. Freezing tolerance of non-acclimated Col-0 leaves: LT50 (temperature of 50% electrolyte leakage) = −5.34°C; freezing tolerance of Col-0 leaves after acclimation …		Arabidopsis accession Columbia-0. Origin: Poland; latitude of origin: 52°73'N, longitude of origin: 15°15'E. Col-0 is resistant to the isolate AG8 and susceptible to the isolate AG2-1 of soil-borne necrotrophic fungus Rhizoctonia solani. Freezing tolerance of non-acclimated Col-0 leaves: LT50 (temperature of 50% electrolyte leakage) = −5.34°C; freezing tolerance of Col-0 leaves after acclimation …
Developmental Stage:	young flower	vs.	young flower

## Sheet: 4
Experiment ID / Link to repository:	AT-00551 /	GEO
	Experimental		Control
Stimulus:	Cd study 3 (Col-0)	vs.	untreated root samples (Col-0)
Description	Root samples of Col-0 grown hydroponically as described in (Arteca and Arteca, 2000, Physiol Plant. 108: 188-193; Gong et al., 2003, PNAS 100: 10118-10123) for 4 weeks under 16h light / 8h dark cycles at 28°C, then exposed for 6h to 200µM Cd2+, a non-essential toxic heavy metal.		Root samples of Col-0 grown hydroponically as described in (Arteca and Arteca, 2000, Physiol Plant. 108: 188-193; Gong et al., 2003, PNAS 100: 10118-10123) for 4 weeks and 6h under 16h light / 8h dark cycles at 28°C.
Genetic Background:	Col-0	vs.	Col-0
Description	Arabidopsis accession Columbia-0. Origin: Poland; latitude of origin: 52°73'N, longitude of origin: 15°15'E. Col-0 is resistant to the isolate AG8 and susceptible to the isolate AG2-1 of soil-borne necrotrophic fungus Rhizoctonia solani. Freezing tolerance of non-acclimated Col-0 leaves: LT50 (temperature of 50% electrolyte leakage) = −5.34°C; freezing tolerance of Col-0 leaves after acclimation …		Arabidopsis accession Columbia-0. Origin: Poland; latitude of origin: 52°73'N, longitude of origin: 15°15'E. Col-0 is resistant to the isolate AG8 and susceptible to the isolate AG2-1 of soil-borne necrotrophic fungus Rhizoctonia solani. Freezing tolerance of non-acclimated Col-0 leaves: LT50 (temperature of 50% electrolyte leakage) = −5.34°C; freezing tolerance of Col-0 leaves after acclimation …
Anatomical Part:	roots	vs.	roots
Developmental Stage:	young flower	vs.	young flower

## Sheet: 5
Experiment ID / Link to repository:	AT-00464 /	GEO
	Experimental		Control
Stimulus:	Cd (oas-a1.1)	vs.	untreated root samples (oas-a1.1)
Description	Root samples of oas-a1.1 mutant plants grown for 2 weeks on MS medium with 0.25% (w/v) Phytagel) and 1% (w/v) sucrose, then transferred to hydroponic culture for 2 weeks, and then treated for 18h with CdCl2 (50μM final concentration). The hydroponics nutrient solution also contained 2mM Ca(NO3)2, 0.5mM KH2PO4, 0.75mM MgSO4, 10mM KNO3, 1.5µM CuSO4, 2µM ZnSO4, 10µM MnSO4, 50µM H3BO3, 0.1µM MoO3, 50…		Root samples of oas-a1.1 mutant plants grown for 2 weeks on MS medium with 0.25% (w/v) Phytagel) and 1% (w/v) sucrose, then transferred to hydroponic culture for 2 weeks. The hydroponics nutrient solution also contained 2mM Ca(NO3)2, 0.5mM KH2PO4, 0.75mM MgSO4, 10mM KNO3, 1.5µM CuSO4, 2µM ZnSO4, 10µM MnSO4, 50µM H3BO3, 0.1µM MoO3, 50µM KCl, 50µM Fe-Na-EDTA and was replaced once a week. Other grow…
Genetic Background:	oas-a1.1	vs.	oas-a1.1
Description	Knockout mutant carrying T-DNA insertion (SALK_072213) in the second intron of the OAS-A1 (At4g14880) gene. OAS-A1 is the most abundant cytosolic isoform of O-acetylserine(thiol)lyase, enzyme that catalyzes the last step of cysteine biosynthesis. Compared to Col-0 wild type, O-acetylserine(thiol)lyase activity is reduced in leaves (approx. 3.5 fold under nonstress conditions) and roots (approx. 7…		Knockout mutant carrying T-DNA insertion (SALK_072213) in the second intron of the OAS-A1 (At4g14880) gene. OAS-A1 is the most abundant cytosolic isoform of O-acetylserine(thiol)lyase, enzyme that catalyzes the last step of cysteine biosynthesis. Compared to Col-0 wild type, O-acetylserine(thiol)lyase activity is reduced in leaves (approx. 3.5 fold under nonstress conditions) and roots (approx. 7…
Anatomical Part:	roots	vs.	roots
Developmental Stage:	young flower	vs.	young flower

## Sheet: 6
Experiment ID / Link to repository:	AT-00464 /	GEO
	Experimental		Control
Stimulus:	Cd study 2 (oas-a1.1)	vs.	untreated shoot samples (oas-a1.1)
Description	Shoot samples of oas-a1.1 mutant plants grown for 2 weeks on MS medium with 0.25% (w/v) Phytagel) and 1% (w/v) sucrose, then transferred to hydroponic culture for 2 weeks, and then treated for 24h with CdCl2 (50μM final concentration). The hydroponics nutrient solution also contained 2mM Ca(NO3)2, 0.5mM KH2PO4, 0.75mM MgSO4, 10mM KNO3, 1.5µM CuSO4, 2µM ZnSO4, 10µM MnSO4, 50µM H3BO3, 0.1µM MoO3, 5…		Shoot samples of oas-a1.1 mutant plants grown for 2 weeks on MS medium with 0.25% (w/v) Phytagel) and 1% (w/v) sucrose, then transferred to hydroponic culture for 2 weeks. The hydroponics nutrient solution also contained 2mM Ca(NO3)2, 0.5mM KH2PO4, 0.75mM MgSO4, 10mM KNO3, 1.5µM CuSO4, 2µM ZnSO4, 10µM MnSO4, 50µM H3BO3, 0.1µM MoO3, 50µM KCl, 50µM Fe-Na-EDTA and was replaced once a week. Other gro…
Genetic Background:	oas-a1.1	vs.	oas-a1.1
Description	Knockout mutant carrying T-DNA insertion (SALK_072213) in the second intron of the OAS-A1 (At4g14880) gene. OAS-A1 is the most abundant cytosolic isoform of O-acetylserine(thiol)lyase, enzyme that catalyzes the last step of cysteine biosynthesis. Compared to Col-0 wild type, O-acetylserine(thiol)lyase activity is reduced in leaves (approx. 3.5 fold under nonstress conditions) and roots (approx. 7…		Knockout mutant carrying T-DNA insertion (SALK_072213) in the second intron of the OAS-A1 (At4g14880) gene. OAS-A1 is the most abundant cytosolic isoform of O-acetylserine(thiol)lyase, enzyme that catalyzes the last step of cysteine biosynthesis. Compared to Col-0 wild type, O-acetylserine(thiol)lyase activity is reduced in leaves (approx. 3.5 fold under nonstress conditions) and roots (approx. 7…
Developmental Stage:	young flower	vs.	young flower

## Sheet: 7
Experiment ID / Link to repository:	AT-00113 /	AtGenExpress
	Experimental		Control
Stimulus:	AgNO3	vs.	mock treated seedlings
Description	AgNO3 (ethylene inhibitor); 10uM AgNO3 for 3h.		Mock treatment for 3h.
Genetic Background:	Col-0	vs.	Col-0
Description	Arabidopsis accession Columbia-0. Origin: Poland; latitude of origin: 52°73'N, longitude of origin: 15°15'E. Col-0 is resistant to the isolate AG8 and susceptible to the isolate AG2-1 of soil-borne necrotrophic fungus Rhizoctonia solani. Freezing tolerance of non-acclimated Col-0 leaves: LT50 (temperature of 50% electrolyte leakage) = −5.34°C; freezing tolerance of Col-0 leaves after acclimation …		Arabidopsis accession Columbia-0. Origin: Poland; latitude of origin: 52°73'N, longitude of origin: 15°15'E. Col-0 is resistant to the isolate AG8 and susceptible to the isolate AG2-1 of soil-borne necrotrophic fungus Rhizoctonia solani. Freezing tolerance of non-acclimated Col-0 leaves: LT50 (temperature of 50% electrolyte leakage) = −5.34°C; freezing tolerance of Col-0 leaves after acclimation …
Anatomical Part:	seedling	vs.	seedling
Developmental Stage:	seedling	vs.	seedling

## Sheet: 8
Experiment ID / Link to repository:	HV-00036 /	GEO
	Experimental		Control
Stimulus:	HgCl2 (1mM)	vs.	untreated root samples
Description	Root samples of cultivar Graphic grown on sand in 1l pots for 15 days and irrigated with the half strength Hoagland's solution containing 1mM HgCl2. Other growth conditions: glasshouse, 16°C, 45% relative humidity, maximum irradiance: 378 Wm-2.		Root samples of cultivar Graphic grown on sand in 1l pots for 15 days and irrigated with the half strength Hoagland's solution. Other growth conditions: glasshouse, 16°C, 45% relative humidity, maximum irradiance: 378 Wm-2.
Genetic Background:	Graphic	vs.	Graphic
Description	Two-row, spring type variety bred at Plant Breeding International Cambridge LTD, UK (more information in The Scottish Barley Variety Database).		Two-row, spring type variety bred at Plant Breeding International Cambridge LTD, UK (more information in The Scottish Barley Variety Database).
Anatomical Part:	roots	vs.	roots
Developmental Stage:	seedling growth	vs.	seedling growth

## Sheet: 9
Experiment ID / Link to repository:	HV-00014 /	GEO
	Experimental		Control
Stimulus:	salt (root)	vs.	untreated GP root tip samples
Description	On day 16 after germination (3-4 leaf stage), a salinity stress of was imposed on Golden Promise seedlings over a period of five days in five equal steps to reach a final concentration of 17 dS m-1 (~150 mM NaCl). CaCl2 was added with NaCl to maintain a 10:1 molar ratio of Na+: Ca2+. The system was allowed to stabilize for five days. On day 25 (5-6 leaf stage) root (2 cm of the root tips) tissue …		Root (2 cm of the root tips) tissue of age-matched untreated Golden Promise seedlings.
Genetic Background:	Golden Promise	vs.	Golden Promise
Description	Two-row, spring type variety bred at Zeneca Seeds UK Ltd by mutagenizing the variety Maythorpe (more information in the The Scottish Barley Variety Database). Golden Promise is susceptible to isolate A6 of Blumeria graminis f. sp. hordei, the causal agent of powdery mildew in barley. When roots of Golden Promise plants are colonized by basidiomycete fungus Piriformospora indica, the plants become…		Two-row, spring type variety bred at Zeneca Seeds UK Ltd by mutagenizing the variety Maythorpe (more information in the The Scottish Barley Variety Database). Golden Promise is susceptible to isolate A6 of Blumeria graminis f. sp. hordei, the causal agent of powdery mildew in barley. When roots of Golden Promise plants are colonized by basidiomycete fungus Piriformospora indica, the plants become…
Anatomical Part:	root tip	vs.	root tip
Developmental Stage:	seedling growth	vs.	seedling growth

## Sheet: 10
Experiment ID / Link to repository:	HV-00014 /	GEO
	Experimental		Control
Stimulus:	salt study 2 (root)	vs.	untreated Maythorpe root tip samples
Description	On day 16 after germination (3-4 leaf stage), a salinity stress of was imposed on Maythorpe seedlings over a period of five days in five equal steps to reach a final concentration of 17 dS m-1 (~150 mM NaCl). CaCl2 was added with NaCl to maintain a 10:1 molar ratio of Na+: Ca2+. The system was allowed to stabilize for five days. On day 25 (5-6 leaf stage) root (2 cm of the root tips) tissue was h…		Root (2 cm of the root tips) tissue of age-matched untreated Maythorpe seedlings.
Genetic Background:	Maythorpe	vs.	Maythorpe
Anatomical Part:	root tip	vs.	root tip
Developmental Stage:	seedling growth	vs.	seedling growth

[truncated: 15 more sheets: 11, 12, 13, 14, 15, 16, 17, 18, 19, 20, 21, 22, 23, 24, 25]
